# Supplementary material for: NT1-Tau Is Increased in CSF and Plasma of CJD Patients, and Correlates with Disease Progression
Source: Cells. 2021 Dec 13;10(12):3514. doi: 10.3390/cells10123514 (PMC8700417; doi:10.3390/cells10123514)
Supplement: Supplementary file 1 [file cells-10-03514-s001.zip]

Archive with 1 entries (1 files):
- cells-1480726-supplementary.pdf
